# Supplementary material for: Total and Mitochondrial Transcriptomic and Proteomic Insights into Regulation of Bioenergetic Processes for Shoot Fast-Growth Initiation in Moso Bamboo
Source: Cells. 2022 Apr 6;11(7):1240. doi: 10.3390/cells11071240 (PMC8997719; doi:10.3390/cells11071240)
Supplement: Supplementary file 1 [file cells-11-01240-s001.zip]

Archive with 1 entries (1 files):
- cells-1656330-supplementary.pdf
